# Supplementary material for: Molecular and Pigment Analyses Provide Comparative Results When Reconstructing Historic Cyanobacterial Abundances from Lake Sediment Cores
Source: Microorganisms. 2022 Jan 25;10(2):279. doi: 10.3390/microorganisms10020279 (PMC8876145; doi:10.3390/microorganisms10020279)
Supplement: Supplementary file 1 [file microorganisms-10-00279-s001.zip]

Archive with 1 entries (1 files):
- microorganisms-1524637-supplementary.pdf
